# Supplementary material for: Self-Healing Bilayer Hydrogel Solid-State Electrochemical Platform: Time-Resolved In Situ Dynamic Monitoring of Escherichia coli Activity
Source: Gels. 2026 Jun 15;12(6):538. doi: 10.3390/gels12060538 (PMC13298827; doi:10.3390/gels12060538)
Supplement: Supplementary file 1 [file gels-12-00538-s001.zip]

Archive with 1 entries (1 files):
- gels-4336209-supplementary.pdf
